# Supplementary material for: ATG16L1 and ATG12 Gene Polymorphisms Are Involved in the Progression of Atrophic Gastritis
Source: J Clin Med. 2023 Aug 19;12(16):5384. doi: 10.3390/jcm12165384 (PMC10455120; doi:10.3390/jcm12165384)
Supplement: Supplementary file 1 [file jcm-12-05384-s001.zip]

Archive with 1 entries (1 files):
- jcm-2534320-supplementary.xlsx
