# Supplementary material for: ATG16L1 and ATG12 Gene Polymorphisms Are Involved in the Progression of Atrophic Gastritis
Source: J Clin Med. 2023 Aug 19;12(16):5384. doi: 10.3390/jcm12165384 (PMC10455120; doi:10.3390/jcm12165384)
Supplement: Supplementary file 1 [file jcm-12-05384-s001.zip › jcm-2534320-supplementary.xlsx]

## Sheet: Supple table S1
	Supple table S1.
	Gene	SNP	Location		Sequence of primer	Annealing	Cycle	Analytical method	Restriction enzyme
					(5' to 3')	temperate (℃)	number	(Restriction enzyme)
	ATG16L1	rs6431655	intron	forward	CCGGGACTGGAATTTGAACT	56	50	HRM	-
				reverse	GGGACTTCTTGTGCTTCTGG
		rs6431359	intron	forward	GGGACAGTAGCCATTATTGCTC	55	50	HRM	-
				reverse	CCAAGCCATCTGTTCTCTGG
		rs6758317	intron	forward	TCAAACTCTTCAGCCTCGAAA	55	50	HRM	-
				reverse	GTGTCTCAAACTTCAGAGGTCA
		rs2241880	intron	forward	GGCAGTAGCTGGTACCCTCA	55	50	HRM	-
				reverse	AGCAAGGTCGTCTTGGAGTC
		rs7600743	intron	forward	ACCATGGGTCCAGAAATTGA	56	50	HRM	-
				reverse	CCAGCATCTTGGATGTGTGT
		rs3792106	intron	forward	GCCAGTCTTCAGCACTGTCA	57	30	Sequencing	-
				reverse	TCATCTTTCTACCCCCAGCA
		rs4663396	intron	forward	AAGCCGGTTTGTGTGTGTCAA	56	50	HRM	-
				reverse	AAATTAGCCATGCCTGTAATCC
		rs7587051	intron	forward	CCTGGCTGCTTGGTAATATT	56	50	HRM	-
				reverse	AGACAGCCGATTCCAGAAGA
		rs4663136	intron	forward	TATGCCTGTGGTGACCTTGT	57	50	HRM	-
				reverse	CACTAGCACCAAGCTTCACG
	ATG5	rs3804338	intron	forward	CCCTGAGCACAACATCGTTA	55	50	HRM	-
				reverse	TGAGGGGTGAGGAGGTACAG
		rs573775	intron	forward	AGAGGTCAAAAGCCATGTCC	55	50	HRM	-
				reverse	CCCCTGAACACCTTTCTCTG
		rs538557	intron	forward	GCATTTCCATCATGCCCTAA	53	50	HRM	-
				reverse	TGGATAAATGTCACAGAACATTACA
		rs2245214	intron	forward	ACTTCCCTTTCTTGGGATCG	54	30	RFLP	Acc I
				reverse	GcAGAAGTGCCCTTTGATTC
		rs68029	intron	forward	TCATCACTGAATCACTTGTAGGG	55	50	HRM	-
				reverse	GCCTGGTTCAGTTCACCTGT
		rs1885450	intron	forward	GCTCACCTTTGGTCATTTCC	56	30	RFLP	Taq I
				reverse	ACTGCCTGGTTCAGTTCACC
		rs710088	intron	forward	GAAAGCAAAGCCAAACTCCTC	55	50	HRM	-
				reverse	AGCAGAAAGGAAAACGTAGGG
	ATG12	rs26537	intron	forward	AGGCCCTACACCGATAGACA	57	50	HRM	-
				reverse	GCTGGCGACACCAAGAAA
		rs26532	intron	forward	TCGCTCTACTGCCCACTTCT	57	30	RFLP	Eco22 I
				reverse	GTGGGTTGAAAAGGGACATGA
	ATG10	rs13153317	intron	forward	TGGTAAAGGGCACAGTTCAA	54	50	HRM	-
				reverse	TTTGGTCTGCTTTGTCAAGTG
		rs3734114	intron	forward	TTTGGAACTTATGGGAAGTGG	56	30	RFLP	Alw21 I
				reverse	CCTCCTTCTCCCCCTACAAC
		rs1835112	intron	forward	CAGGGACAATTCACAAGTGG	55	30	RFLP	Mse I
				reverse	GATTCAAAGCCCCCTCAAAT
		rs4703535	intron	forward	CTATATGCCAGGGTGCCAGGT	54	50	HRM	-
				reverse	ACTCAAACCCTGCCTCCACT
		rs1109524	intron	forward	GGGATCATGCTGAAGACACTT	55	50	HRM	-
				reverse	AAGCTCATTACTTACGTTTGCTCA
		rs4703871	intron	forward	CAGACACATAGTGTTGGCATGT	55	50	HRM	-
				reverse	GCAGCAGCTAATGGATGTGA
		rs17245874	intron	forward	TGATCAGGAAGTGGGATTAGA	54	50	HRM	-
				reverse	GGCTGCCGTATTGAGAAATC
	Abbreviations: PCR, polymerase chain reaction; RFLP, restriction fragment length polymorphism; HRM, high resolution melting

## Sheet: Supple table S2 
	Supple table S2.
	This table shows the sequence of the probes and the melting temperate of each SNP.
	Gene	SNP	Sequence of probe	Melting
			(5' to 3')	temperate (℃)
	ATG16L1	rs6431655	ACTAAGAAGAAAGAGGATGCTTTGCTG	45 → 95
		rs6431659	CGATGGTCTCCTGATAGAGGACAGAG	45 → 90
		rs6758317	ATCTTCTGGGAAACTGTTAGAAACGA	50 → 95
		rs2241880	AACCAGGATGAGTATCCACATTGTCC	50 → 95
		rs7600743	GGCACAAATGCTGATCAACCCAAATATTT	50 → 90
		rs4663396	CTTGTGTGGGGTACAGTAGTGTGATCTCAG	45 → 95
		rs7587051	TATGGCTGCTAGGTGATGGTTTCTG	50 → 95
		rs4663136	TTTCAGCAGCATGGCGCAACATCGA	50 → 95
	ATG5	rs3804338	GCCAATTCTGGAAGGCTTTGGAAGT	50 → 95
		rs573775	TTTACTGTTTCACTGGGGCCAGAGG	50 → 95
		rs538557	TCTCTACTACACCCTCCTGACCTGGC	50 → 95
		rs698029	CAACTTAAGTTGAGTGCAGGTGTGTC	50 → 95
		rs710088	CTGGGTTTGTCTCCTTTACCTTCTCTTC	50 → 95
	ATG12	rs26537	CTAAATTTTGCTTCTTTACTGGCCGCCACC	50 → 95
	ATG10	rs13153317	GTTGAGGCAGAAAACTACCAAATATTTGGG	50 → 95
		rs4703535	GGGAGAAGCAGTGTCCAAGTATCCTAAAAAG	50 → 95
		rs1109524	GCAAACCCAAATAGTGTATTGGGCCTTGG	50 → 95
		rs4703871	TACAGCTGCACCATCCTGGCAAGGACTG	50 → 95
		rs17245874	CCTTACTTGCAAAACACCATAATACAATGG	50 → 95
	Abbreviation: HRM, high resolution melting
